# Supplementary material for: Left ventricular geometry during unloading and the end-systolic pressure volume relationship: Measurement with a modified real-time MRI-based method in normal sheep
Source: PLoS One. 2020 Jun 22;15(6):e0234896. doi: 10.1371/journal.pone.0234896 (PMC7307770; doi:10.1371/journal.pone.0234896)
Supplement: S1 Data — (XLSX) [file pone.0234896.s004.xlsx]

## Sheet: Pressure, Area, Axis, Angle
Representative RT LV Geometry Data
Level	Beat	PES	Area ES	PED	Area ED	Axis Ratio ES	Angle ES	Axis Ratio ED	Angle ED		ES = End-systolic
Mid	0	95.7514	4.03565	-3.18552	8.82583	1.22791	28.6543	1.70638	46.1512		ED = End-diastolic
Mid	1	93.6019	4.56972	-1.94524	8.37368	1.25074	103.398	1.50785	48.2029
Mid	2	92.9991	4.7577	-2.2537	7.69392	1.17261	23.1582	1.62643	55.3644
Mid	3	92.428	4.78451	-2.90293	7.57914	1.17009	23.6343	1.61634	47.369
Mid	4	92.172	4.47399	-2.05921	8.50438	1.15644	89.5523	1.60584	97.2105
Mid	5	92.3711	4.2353	-2.50727	8.11448	1.13726	80.2533	1.73047	40.8401
Mid	6	90.8406	4.23092	-2.84574	8.05468	1.13776	80.4018	1.72908	43.0564
Mid	7	93.8529	4.00173	-4.26271	8.29389	1.27562	21.929	1.65142	62.5682
Mid	8	88.9696	3.85672	-4.63801	7.51497	1.25796	66.1539	1.70016	94.8827
Mid	9	87.4991	3.37962	-4.14362	7.24045	1.2544	31.4611	1.73963	41.4288
Mid	10	83.2731	3.52714	-3.71594	6.48156	1.25352	96.9146	1.83451	9.18995
Mid	11	82.2566	3.1473	-4.35697	6.30963	1.29156	38.2621	1.92308	85.5862
Mid	12	81.0091	3.06	-4.65256	6.47359	1.29957	88.8917	1.84148	39.1942
Mid	13	76.3935	3.08776	-4.59771	5.5852	1.26717	71.0235	1.9654	1.2835
Mid	14	75.4787	2.85164	-4.36583	5.80826	1.35213	58.6044	1.87271	59.3336
Mid	15	73.2898	2.48314	-5.23309	5.61426	1.56516	57.2107	1.85549	41.1214
Mid	16	71.2098	2.39182	-5.6445	4.86758	1.55177	46.7734	1.94381	63.5541
Mid	17	71.3127	2.01869	-5.62093	5.15717	1.55299	54.0947	1.85489	33.789
Mid	18	67.1574	1.99851	-7.23154	4.31409	1.42331	25.4354	2.03467	55.1768
Mid	19	67.1648	1.8675	-5.48278	4.5469	1.48178	16.2423	1.88301	41.0878
Mid	20	65.6334	1.80754	-6.88599	4.21895	1.52668	31.9875	2.14935	60.467
Mid	21	64.8024	1.63651	-7.00478	4.15133	1.715	28.805	1.96769	29.2781
Mid	22	63.2814	1.63123	-7.44194	4.47635	1.55934	67.1082	2.00563	66.278
Mid	23	59.1959	2.31875	-6.24668	3.6787	1.44618	24.1128	2.17205	29.1237
Mid	24	59.007	2.08498	-6.03404	3.81312	1.45408	117.732	2.22797	10.6055
Mid	25	57.1494	2.07675	-4.974	3.67733	1.4895	33.5171	2.25231	66.8204
Mid	26	56.7537	1.81102	-5.58473	3.57794	1.5154	37.5625	2.25521	62.4645
Mid	27	57.0999	1.7197	-6.51474	3.52852	1.64448	102.866	2.22154	37.086
Mid	28	56.5505	1.53164	-5.83461	3.98905	1.48016	72.24	1.99294	63.7444
Mid	29	53.7406	1.34876	-5.39385	3.45074	1.7998	61.35	2.21523	45.3507
Mid	30	52.8665	1.26377	-5.79739	3.55541	1.72753	96.4549	2.15977	50.3606
Mid	31	52.5975	1.2299	-6.28183	3.46403	1.80274	43.1405	2.24304	65.4414
Mid	32	53.4972	1.07104	-6.47405	3.34807	1.50662	47.4789	2.09375	18.6932
Mid	33	52.22	1.05759	-6.93641	3.51471	1.8353	65.9146	2.24598	19.6775
Mid	34	50.5948	1.78454	-5.50354	3.11878	1.45243	58.1073	2.19324	66.2729
Mid	35	50.759	1.83422	-5.11149	3.25204	1.3544	50.8251	2.25609	46.4724
Mid	36	53.0296	1.05774	-8.0223	3.58946	1.81991	17.5471	1.92495	6.17375
Mid	37	50.5174	1.67157	-5.92823	3.31713	1.52684	48.3017	1.99847	30.8686
Mid	38	50.204	1.63971	-5.35842	3.25325	1.63891	19.4135	2.03397	62.4433
Mid	39	48.3166	1.34003	-6.08139	3.36797	1.78534	55.92	2.09779	74.62
Mid	40	50.8992	1.07508	-7.88745	3.29385	1.64484	86.7236	2.20811	7.5157
Mid	41	51.4186	0.950147	-7.11998	3.61089	1.49746	55.4011	1.7658	86.7114
Mid	42	49.7312	1.12356	-6.56319	3.61165	1.56575	67.8135	1.98418	47.9254
Mid	43	51.1787	1.14782	-7.61249	3.58471	1.57395	47.8394	2.04696	80.978
Mid	44	48.3494	1.61757	-5.25668	3.31735	1.52678	83.6354	1.97647	22.3373

## Sheet: ESPAR
	ESPAR Slope [mm Hg/cm2]			Ao [cm2]
Animal #	Apex	Mid	Base	Apex	Mid	Base
1	4.18	26.3	11	-18.5	-0.858	-1.63
2	11.6	23.4	9.07	-4.87	-0.543	-2.8
3	9.67	8.08	6.68	-4.52	-0.395	-2.28
4	18	16.6	8.13	-2.97	-0.82	-3.69
5	13.3	13.5	4.75	-3.63	-2.61	-12.5
6	9.28	7.8	6.84	-4.25	-4.04	-1.5
7	10.8	26	19.9	-5.29	-0.675	-1.07
8	8.67	13.1	7.86	-9.2	-4.03	-3.32
9	13.1	15	5.54	-4.55	-1.69	-7.75
10	8.51	14.1	10.4	-9.48	-2.3	-2.46
Mean	10.7 + 1.16	16.4 + 2.13	9.02 + 1.36	-6.73	-2.15	-3.9
SEM	1.16	2.13	1.36	1.48	4.59	1.12

## Sheet: ESPVR
Animal #	EES [mm Hg/mL]	Vo [mL]
1	3.26	-8.21
2	1.87	-16
3	1.38	-18.4
4	2.35	-12.7
5	1.74	-29.2
6	1.57	-15.4
7	2.51	-11.2
8	1.96	-16.6
9	1.79	-6.64
10	4.7	-7.73
Mean + SEM	2.31+0.31	-11.19
Representative ESPVR
ES Pressure	ES Volume		ES = End-systolic
90	23.221
85	21.155
80	19.112
75	17.091
70	15.092
65	13.115
60	11.161
55	9.44
50	8.015
45	6.611
40	5.23
35	3.871
30	2.535
25	1.222
20	1.722
15	0
10	0
5	0

## Sheet: RT vs CC EES
Sheep #	RT EES	CC EES		*All values indexed to BSV
1	3.26	1
2	1.87	5.22
3	1.38	0.143
4	2.35
5	1.74
6	1.57
7	2.51	1.25
8	1.96
9	1.79
10	4.7
11		1.39
12		2.85
13		1.27
14		4.74
Mean + SEM	2.31±0.31	2.23±1.85

## Sheet: RT vs FE Modeling
EES RT vs FE Model
Representative Sheep Case
ES Pressure (mm Hg)	RT ESV (mL)	FE Model ESV (mL)		ESV = End-systolic volume
50	-2.28719	22.7
55	1.29932	23.5
60	5.07298	24.3
65	9.03379	25.1
70	13.1818	25.8
75	17.5169	26.6
80	22.0392	27.3
85	26.7486	28.1
90	31.6452	28.8
